# Supplementary material for: Misconceptions of Antibiotics as a Potential Explanation for Their Misuse. A Survey of the General Public in a Rural and Urban Community in Sri Lanka
Source: Antibiotics (Basel). 2022 Mar 27;11(4):454. doi: 10.3390/antibiotics11040454 (PMC9024968; doi:10.3390/antibiotics11040454)
Supplement: Supplementary file 1 [file antibiotics-11-00454-s001.zip]

Archive with 1 entries (1 files):
- antibiotics-1617744-supplementary.pdf
